# Supplementary material for: Identification and Genome Analysis of Vibrio coralliilyticus Causing Mortality of Pacific Oyster (Crassostrea gigas) Larvae
Source: Pathogens. 2020 Mar 11;9(3):206. doi: 10.3390/pathogens9030206 (PMC7157721; doi:10.3390/pathogens9030206)
Supplement: Supplementary file 1 [file pathogens-09-00206-s001.zip]

Archive with 5 entries (5 files):
- Supplementary Figure. S1.xlsx
- Supplementary Table. S1.xlsx
- Supplementary Table. S2.xlsx
- Supplementary Table. S3.xlsx
- Supplementary Table. S4.xlsx
