# Supplementary material for: Identification and Genome Analysis of Vibrio coralliilyticus Causing Mortality of Pacific Oyster (Crassostrea gigas) Larvae
Source: Pathogens. 2020 Mar 11;9(3):206. doi: 10.3390/pathogens9030206 (PMC7157721; doi:10.3390/pathogens9030206)
Supplement: Supplementary file 1 [file pathogens-09-00206-s001.zip › Supplementary Figure. S1.xlsx]

## Sheet: Suppl. Figure S1. COG data
Supplementary Fig. S1. (a) Comparison of COG functional categories of the two chromosomes of V. coralliilyticus SNUTY-1. (b) COG functional categories of two plasmids of V. coralliilyticus SNUTY-1.
J; translation, ribosomal structure and biogenesis, K; transcription, L; replication, recombination and repair, D; cell cycle control, cell division, chromosome partitioning, V; defense, T; signal transduction mechanisms, M; cell wall/membrane/envelope biogenesis,
N; cell motility, W; extracellular structures, U; intracellular trafficking, secretion, and vesicular transport, O; posttranslational modification, protein turnover, chaperones, X; mobilome: prophages, transposons, C; energy production and conversion,
G; carbohydrate transport and metabolism, E; amino acid transport and metabolism, F; nucleotide transport and metabolism, H; coenzyme transport and metabolism, I; lipid transport and metabolism, P; inorganic ion transport and metabolism,
Q; secondary metabolites biosynthesis, transport and catabolism, R; general function prediction only, S; function unknown.
