# Supplementary material for: Identification and Genome Analysis of Vibrio coralliilyticus Causing Mortality of Pacific Oyster (Crassostrea gigas) Larvae
Source: Pathogens. 2020 Mar 11;9(3):206. doi: 10.3390/pathogens9030206 (PMC7157721; doi:10.3390/pathogens9030206)
Supplement: Supplementary file 1 [file pathogens-09-00206-s001.zip › Supplementary Table. S1.xlsx]

## Sheet: Suppl. Table S1. VITEK (2)
Supplementary Table. 1.Results of biochemcal test using VITEKⓇ2 System of V. coralliilyticus SNUTY-1 and 58.
Biochemistry	Strain		Biochemistry	Strain
	SNUTY-1	58		SNUTY-1	58
Ala-Phe-Pro-ARYLAMIDASE	+	-	D-TREHALOSE	-	-
ADONITOL	-	-	CITRATE (SODIUM)	-	-
L-Pyrrolydonyl-ARYLAMIDASE	-	-	MALONATE	-	-
L-ARABITOL	-	-	5-KETO-D-GLUCONATE	-	-
D-CELLOBIOSE	-	-	L-LACTATE alkalinisation	+	-
BETA-GALACTOSIDASE	-	-	ALPHA-GLUCOSIDASE	-	-
H2S PRODUCTION	-	-	SUCCINATE alkalinisation	-	-
BETA-N-ACETYL-GLUCOSAMINIDASE	-	-	Beta-N-ACETYL-GALACTOSAMINIDASE	-	-
Glutamyl Arylamidase pNA	-	-	ALPHA-GALACTOSIDASE	-	-
D-GLUCOSE	-	-	PHOSPHATASE	-	-
GAMMA-GLUTAMYL-TRANSFERASE	-	-	Glycine ARYLAMIDASE	-	-
FERMENTATIO/GLUCOSE	-	-	ORNITHINE DECARBOXYLASE	-	-
BETA-GLUCOSIDASE	-	-	LYSINE DECARVOXYLASE	-	-
D-MALTOSE	-	-	L-HISTIDINE assimilation	-	-
D-MANNITOL	-	-	COUMARATE	-	-
D-MANNOSE	-	-	BETA-GLUCORONIDASE	-	-
BETA-XYLOSIDASE	-	-	O/129 RESISTANCE (comp. vibrio.)	-	-
BETA-Alanine arylamidase pNA	-	-	Glu-Gly-Arg-ARYLAMIDASE	-	-
L-Proline ARYLAMIDASE	+	+	L-MALATE assimilation	-	-
LIPASE	-	-	ELLMAN	-	-
PALATINOSE	-	-	L-LACTATE assimilation	-	-
Tyrosine ARYLAMIDASE	-	-	D-SORBITOL	-	-
UREASE	+	+	SACCHAROSE/SUCROSE	-	-
D-TAGATOSE	-	-
