# Supplementary material for: Identification and Genome Analysis of Vibrio coralliilyticus Causing Mortality of Pacific Oyster (Crassostrea gigas) Larvae
Source: Pathogens. 2020 Mar 11;9(3):206. doi: 10.3390/pathogens9030206 (PMC7157721; doi:10.3390/pathogens9030206)
Supplement: Supplementary file 1 [file pathogens-09-00206-s001.zip › Supplementary Table. S2.xlsx]

## Sheet: Suppl. Table S2. Prophage
Supplementary Table S2. The four prophage regions detected in the genome of Vibrio coralliilyticus strain SNUTY-1.
Region (Length, G+C %)	Completeness(Score)*	Most common phage / BLAST Hit	E-Value			Hits against Virus and Prophage Database
Chromosome I						Hits against Bacterial Database or GenBank File
Region 1 (13.3kb, 38.10%)	Incomplete(30)	PHAGE_Prochl_P_SSM2_NC_006883
complement(281946..282887)		PHAGE_Prochl_P_SSM2_NC_006883: putative nucleotide-sugar epimerase; PP_00302; phage(gi61806184)	1.16e-42		The regions were determined by PHASTER (http://phaster.ca/) and are shown with their lengths, genomic locations, directions, and completeness.
283091..283279		PROPHAGE_Shewan_MR-1: ISSod1, transposase OrfA; PP_00303; phage(gi24373865)	8.64e-10
284083..284460		hypothetical; PP_00304	0
284632..284772		hypothetical; PP_00305	0
complement(285091..285228)		hypothetical; PP_00306	0
285879..286955		PHAGE_Synech_ACG_2014f_NC_026927: long tail fiber distal subunit; PP_00307; phage(gi100279)	7.89e-46
287099..287902		PHAGE_Entero_phi92_NC_023693: Phi92_gp066; PP_00308; phage(gi726646999)	1.25e-123
287964..288305		hypothetical; PP_00309	0
288302..289489		PHAGE_Prochl_P_SSM2_NC_006883: PRGA-formyltransferase; PP_00310; phage(gi61805923)	2.64e-05
289486..290589		PHAGE_Synech_S_CAM7_NC_031927: hypothetical protein; PP_00311; phage(gi100227)	2.38e-22
290786..291994		PHAGE_Bacill_SP_15_NC_031245: hypothetical protein; PP_00312; phage(gi100146)	3e-17
292186..293220		PHAGE_Prochl_P_SSM2_NC_006883: nucleotide sugar epimerase; PP_00313; phage(gi61806141)	1.54e-45
294375..295271		PHAGE_Prochl_P_SSM2_NC_006883: glycosyltransferase family 2; PP_00314; phage(gi61806131)	2.35e-05
Region II (11.5kb, 44.10%)	Intact(122)	PHAGE_Vibrio_VCY_phi_NC_016162
complement(1816490..1817653)		PHAGE_Halovi_HGTV_1_NC_021328: AdoMet-MTase; PP_01924; phage(gi509140530)	3.84e-30
complement(1817824..1818666)		hypothetical; PP_01925	0
complement(1818742..1818984)		hypothetical; PP_01926	0
1819370..1819525		hypothetical; PP_01927	0
complement(1819683..1819847)		hypothetical; PP_01928	0
complement(1819857..1820024)		hypothetical; PP_01929	0
complement(1820034..1821395)		PHAGE_Vibrio_VCY_phi_NC_016162: Zot-like protein; PP_01930; phage(gi358356478)	0
complement(1821400..1821744)		PHAGE_Vibrio_VCY_phi_NC_016162: hypothetical protein; PP_01931; phage(gi358356477)	2.15e-40
complement(1821746..1823050)		PHAGE_Vibrio_VCY_phi_NC_016162: minor capsid protein; PP_01932; phage(gi358356476)	2.13e-35
complement(1823193..1823417)		PHAGE_Vibrio_VCY_phi_NC_016162: hypothetical protein; PP_01933; phage(gi358356475)	7.42e-09
complement(1823453..1823677)		PHAGE_Vibrio_VCY_phi_NC_016162: hypothetical protein; PP_01934; phage(gi358356474)	2.17e-21
complement(1823681..1823995)		PHAGE_Vibrio_VCY_phi_NC_016162: ssDNA-binding protein; PP_01935; phage(gi358356473)	3.56e-29
complement(1823986..1825176)		PHAGE_Vibrio_VCY_phi_NC_016162: DNA replication initiation protein; PP_01936; phage(gi358356472)	0
complement(1825238..1825462)		PHAGE_Vibrio_VCY_phi_NC_016162: hypothetical protein; PP_01937; phage(gi358356471)	1.14e-14
1825594..1825968		PHAGE_Vibrio_VCY_phi_NC_016162: hypothetical protein; PP_01938; phage(gi358356481)	3.26e-22
1826142..1826435		hypothetical; PP_01939	0
complement(1826564..1826725)		hypothetical; PP_01940	0
complement(1826722..1826874)		hypothetical; PP_01941	0
complement(1826867..1827286)		PHAGE_Vibrio_12B8_NC_021073: hypothetical protein; PP_01942; phage(gi481019731)	2.35e-15
complement(1827381..1827866)		PHAGE_Entero_GEC_3S_NC_025425: hypothetical protein; PP_01943; phage(gi754380700)	4.74e-38
complement(1827827..1828078)		PHAGE_Burkho_ST79_NC_021343: hypothetical protein; PP_01944; phage(gi509141644)	1.73e-06
Region III (33.9kb, 46.14%)	Intact(150)	PHAGE_Vibrio_K139_NC_003313
2703942..2703958		attL	0
complement(2704829..2706469)		PHAGE_Vibrio_K139_NC_003313: hypothetical protein; PP_02918; phage(gi17975149)	0
complement(2706466..2706939)		PHAGE_Vibrio_K139_NC_003313: hypothetical protein; PP_02919; phage(gi17975148)	1.08e-44
complement(2706940..2707821)		PHAGE_Vibrio_K139_NC_003313: hypothetical protein; PP_02920; phage(gi17975147)	4.01e-99
complement(2707901..2708230)		PHAGE_Prochl_P_TIM68_NC_028955: hypothetical protein; PP_02921; phage(gi971760421)	7.88e-05
complement(2708240..2708395)		hypothetical; PP_02922	0
complement(2708464..2709114)		PHAGE_Punice_HMO_2011_NC_021864: putative tail fiber protein; PP_02923; phage(gi526244963)	5.42e-07
complement(2709460..2710530)		PHAGE_Vibrio_K139_NC_003313: putative tail fiber protein; PP_02924; phage(gi17975145)	1.2e-157
complement(2710552..2711184)		PHAGE_Vibrio_K139_NC_003313: hypothetical protein; PP_02925; phage(gi17975144)	5.68e-103
complement(2711181..2712380)		PHAGE_Vibrio_K139_NC_003313: hypothetical protein; PP_02926; phage(gi17975143)	0
complement(2712377..2712709)		PHAGE_Vibrio_K139_NC_003313: hypothetical protein; PP_02927; phage(gi17975142)	1.5e-52
complement(2712702..2714324)		PHAGE_Vibrio_K139_NC_003313: putative tail length determinator; PP_02928; phage(gi17975141)	0
complement(2714339..2714482)		PHAGE_Vibrio_K139_NC_003313: putative tail length determinator; PP_02929; phage(gi17975141)	1.35e-06
complement(2714673..2714957)		PHAGE_Vibrio_K139_NC_003313: hypothetical protein; PP_02930; phage(gi17975140)	1.61e-30
complement(2714962..2715204)		PHAGE_Vibrio_K139_NC_003313: hypothetical protein; PP_02931; phage(gi17975140)	9.89e-28
complement(2715173..2715514)		PHAGE_Vibrio_K139_NC_003313: hypothetical protein; PP_02932; phage(gi17975139)	1.21e-19
complement(2715489..2716007)		PHAGE_Vibrio_K139_NC_003313: putative endolysin; PP_02933; phage(gi17975138)	2.15e-80
complement(2716056..2716268)		PHAGE_Vibrio_K139_NC_003313: hypothetical protein; PP_02934; phage(gi17975137)	1.1e-16
complement(2716278..2716490)		PHAGE_Vibrio_K139_NC_003313: DksA-like zinc finger domain containing protein; PP_02935; phage(gi17975136)	9.53e-15
complement(2716501..2716959)		PHAGE_Vibrio_K139_NC_003313: putative tail tube protein; PP_02936; phage(gi17975135)	1.65e-58
complement(2716959..2718056)		PHAGE_Vibrio_K139_NC_003313: putative tail sheath protein; PP_02937; phage(gi17975134)	1.16e-177
complement(2718059..2718718)		PHAGE_Vibrio_K139_NC_003313: putative tail completion protein; PP_02938; phage(gi17975132)	1.09e-59
complement(2718705..2719226)		PHAGE_Vibrio_K139_NC_003313: hypothetical protein; PP_02939; phage(gi17975131)	1e-57
complement(2719223..2719684)		PHAGE_Vibrio_K139_NC_003313: putative head completion protein; PP_02940; phage(gi17975130)	1.01e-73
complement(2719796..2720530)		PHAGE_Vibrio_K139_NC_003313: terminase endonuclease subunit; PP_02941; phage(gi17975129)	2.71e-80
complement(2720540..2721538)		PHAGE_Vibrio_K139_NC_003313: capsid protein; PP_02942; phage(gi17975128)	1.07e-85
complement(2721541..2722401)		PHAGE_Vibrio_K139_NC_003313: capsid-scaffolding protein; PP_02943; phage(gi17975127)	7.01e-67
2722570..2724354		PHAGE_Vibrio_K139_NC_003313: terminase ATPase subunit; PP_02944; phage(gi17975126)	0
2724351..2725379		PHAGE_Vibrio_K139_NC_003313: portal vertex protein; PP_02945; phage(gi17975125)	4.91e-179
2725429..2725878		PHAGE_Vibrio_K139_NC_003313: zinc-finger protein; PP_02946; phage(gi17975123)	1.09e-22
complement(2725868..2726119)		PHAGE_Vibrio_K139_NC_003313: hypothetical protein; PP_02947; phage(gi17975122)	2.09e-23
2726360..2726686		PHAGE_Vibrio_K139_NC_003313: hypothetical protein; PP_02948; phage(gi17975121)	2.94e-05
complement(2726683..2728197)		PHAGE_Pectob_ZF40_NC_019522: putative methylase; PP_02949; phage(gi422936661)	1.41e-107
complement(2728215..2728418)		hypothetical; PP_02950	0
complement(2728433..2731084)		PHAGE_Vibrio_K139_NC_003313: rep; PP_02951; phage(gi17975119)	0
complement(2731168..2731587)		PHAGE_Vibrio_12B12_NC_021070: hypothetical protein; PP_02952; phage(gi481019191)	4.48e-05
complement(2731584..2732126)		PHAGE_Vibrio_K139_NC_003313: putative DNA methyltransferase; PP_02953; phage(gi17975117)	7.61e-105
complement(2732123..2732764)		hypothetical; PP_02954	0
complement(2732764..2733357)		PHAGE_Vibrio_VP58.5_NC_027981: gp33 protein; PP_02955; phage(gi937456104)	3.12e-54
complement(2733354..2733809)		PHAGE_Vibrio_K139_NC_003313: hypothetical protein; PP_02956; phage(gi17975113)	6.78e-24
complement(2733885..2734217)		PHAGE_Vibrio_K139_NC_003313: hypothetical protein; PP_02957; phage(gi17975112)	4.19e-14
complement(2734230..2734466)		PHAGE_Vibrio_K139_NC_003313: CII; PP_02958; phage(gi17975111)	1.41e-33
complement(2734472..2734771)		PHAGE_Vibrio_K139_NC_003313: CII; PP_02959; phage(gi17975111)	1.15e-35
complement(2734882..2735094)		PHAGE_Vibrio_K139_NC_003313: Cox; PP_02960; phage(gi17975110)	7.92e-08
2735249..2735935		PHAGE_Vibrio_K139_NC_003313: CI; PP_02961; phage(gi17975109)	4.23e-76
2735935..2736111		hypothetical; PP_02962	0
2736140..2736643		PHAGE_Mannhe_vB_MhM_587AP1_NC_028898: hypothetical protein; PP_02963; phage(gi971753896)	1.61e-18
2736648..2737691		PHAGE_Vibrio_K139_NC_003313: integrase; PP_02964; phage(gi17975106)	0
2737888..2737904		attR	0
Chromosome II
Region 1 (4.3kb, 42.89%)	Incomplete(30)	PHAGE_Vibrio_K139_NC_003313
1484153..1485199		PHAGE_Caulob_Cr30_NC_025422: GMP reductase; PP_01614; phage(gi725949190)	2.92e-85
complement(1485319..1485822)		PHAGE_Salmon_Fels_2_NC_010463: integrase; PP_01615; phage(gi169936064)	3e-67
complement(1485858..1486349)		PHAGE_Vibrio_K139_NC_003313: integrase; PP_01616; phage(gi17975106)	8.58e-48
1486507..1486866		hypothetical; PP_01617	0
complement(1487084..1487692)		PHAGE_Vibrio_K139_NC_003313: CI; PP_01618; phage(gi17975109)	5.01e-31
1487785..1487997		PHAGE_Vibrio_K139_NC_003313: Cox; PP_01619; phage(gi17975110)	4.09e-13
1488112..1488486		PHAGE_Vibrio_K139_NC_003313: CII; PP_01620; phage(gi17975111)	9.43e-16
*The completeness of prophage regions was determined by the scores calculated using PHASTER (http://phaster.ca/). [Intact (score > 90); Questionable (score 70-90); Incomplete (score < 70)].
