# Supplementary material for: Identification and Genome Analysis of Vibrio coralliilyticus Causing Mortality of Pacific Oyster (Crassostrea gigas) Larvae
Source: Pathogens. 2020 Mar 11;9(3):206. doi: 10.3390/pathogens9030206 (PMC7157721; doi:10.3390/pathogens9030206)
Supplement: Supplementary file 1 [file pathogens-09-00206-s001.zip › Supplementary Table. S3.xlsx]

## Sheet: Suppl. Table S3. Virulence
Supplementary Table S3. Major virulence-related genes found in Vibrio coralliilyticus strain SNUTY-1
Query id	Database id	% Identity	Alignment length	Mismatches	Gap	QSS*	QSE**	DSS***	DSE****	e-value	Bit score
Chromosome I
hemolysin III family protein	[CP031472.1]Vibrio coralliilyticus strain RE22 chromosome 1, complete sequence	93.9	654	40	0	175563	176216	2658287	2658940	0	1000
VthB/VthA	[EU675308.1]Vibrio tubiashii strain RE22 VthB (vthB) and VthA (vthA) genes, complete cds	98	1924	39	0	1850131	1852054	1	1924	0	3338
type II secretion system protein GspD	[CP009617.1]Vibrio coralliilyticus strain RE98 chromosome 1, complete sequence	95.1	2042	100	16	216177	218213	3340691	3338661	0	3211
type II secretion system protein GspE	[CP009617.1]Vibrio coralliilyticus strain RE98 chromosome 1, complete sequence	96.1	1485	58	0	218213	219697	3338661	3337177	0	2417
dTDP-glucose 4,6-dehydratase	[CP039700.1]Vibrio cyclitrophicus strain ECSMB14105 chromosome 1, complete sequence	77.7	1062	237	8	285879	286955	3110587	3109530	0	837
Vi polysaccharide biosynthesis protein VipA/TviB	[CP026321.1]Vibrio campbellii strain BoB-53 chromosome 1, complete sequence	77.4	1255	284	3	290786	292065	3198633	3197380	0	973
lipid carrier--UDP-N-acetylgalactosaminyltransferase	[CP006008.1]Vibrio parahaemolyticus O1:K33 str. CDC_K4557 chromosome I, complete sequence	76.5	549	129	0	304497	305045	2662330	2661782	9e-110	409
hemolysin	[CP009264.2]Vibrio coralliilyticus strain OCN014 chromosome 1, complete sequence	99.8	1101	2	0	354451	355551	3031560	3032660	0	1977
S-ribosylhomocysteine lyase	[CP009617.1]Vibrio coralliilyticus strain RE98 chromosome 1, complete sequence	99	519	5	0	585386	585904	283462	283980	0	914
CPBP family intramembrane metalloprotease domain-containing protein	[CP016556.1]Vibrio coralliilyticus strain 58 chromosome I, complete sequence	96.4	906	33	0	1154126	1155031	965010	965915	0	1486
addiction module toxin RelE	[CP014045.1]Vibrio alginolyticus strain FDAARGOS_114 chromosome 1, complete sequence	97.6	291	7	0	1565921	1566211	1331729	1331439	1e-135	494
type VI secretion protein	[CP009264.2]Vibrio coralliilyticus strain OCN014 chromosome 1, complete sequence	98.6	1404	20	0	1704054	1705457	1642050	1643453	0	2443
type VI secretion protein	[CP009617.1]Vibrio coralliilyticus strain RE98 chromosome 1, complete sequence	100	303	0	0	1705855	1706157	1456012	1455710	7e-152	547
type IV secretion protein Rhs	[CP009617.1]Vibrio coralliilyticus strain RE98 chromosome 1, complete sequence	99.3	1983	14	0	1706728	1708710	1458565	1456583	0	3514
toxin	[CP033577.1]Vibrio mediterranei strain 117-T6 chromosome 1, complete sequence	71.8	596	168	12	1820034	1821395	82802	82213	2e-78	306
cytolysin	[CP016556.1]Vibrio coralliilyticus strain 58 chromosome I, complete sequence	99.3	1416	10	0	1850639	1852054	290392	288977	0	2509
type III secretion protein	[CP031472.1]Vibrio coralliilyticus strain RE22 chromosome 1, complete sequence	97.1	651	19	2	1865933	1866581	823276	822626	0	1082
EscJ/YscJ/HrcJ family type III secretion inner membrane ring protein	[CP009617.1]Vibrio coralliilyticus strain RE98 chromosome 1, complete sequence	99.3	729	5	0	1867887	1867159	1589493	1588765	0	1293
hemolysin D	[CP016556.1]Vibrio coralliilyticus strain 58 chromosome I, complete sequence	97.2	1056	30	0	2173208	2174263	3432063	3431008	0	1770
cytolysin and hemolysin HlyA Pore-forming toxin	[CP031472.1]Vibrio coralliilyticus strain RE22 chromosome 1, complete sequence	99.4	1851	11	0	2344015	2345865	1344499	1346349	0	3289
zinc metalloprotease HtpX	[CP031472.1]Vibrio coralliilyticus strain RE22 chromosome 1, complete sequence	99.8	861	2	0	2412167	2413027	1414525	1413665	0	1544
RIP metalloprotease RseP	[CP031472.1]Vibrio coralliilyticus strain RE22 chromosome 1, complete sequence	97.6	1359	33	0	2869247	2870605	1866041	1864683	0	2303
hemolysin	[CP009617.1]Vibrio coralliilyticus strain RE98 chromosome 1, complete sequence	98.4	570	9	0	2979085	2979654	2669320	2669889	0	988
ATP-dependent metalloprotease	[CP031472.1]Vibrio coralliilyticus strain RE22 chromosome 1, complete sequence	98.9	1953	21	4	3043260	3045208	2040572	2038620	0	3423
hemolysin	[CP031472.1]Vibrio coralliilyticus strain RE22 chromosome 1, complete sequence	96.9	1755	54	0	3164725	3166479	2160129	2161883	0	2922
metalloprotease TldD	[CP031472.1]Vibrio coralliilyticus strain RE22 chromosome 1, complete sequence	97.4	1446	38	0	3208664	3210109	2218875	2217430	0	2437
metalloprotease PmbA	[CP009264.2]Vibrio coralliilyticus strain OCN014 chromosome 1, complete sequence	98.4	1344	21	0	3248305	3249648	119625	120968	0	2330
elongation factor Tu	[CP031472.1]Vibrio coralliilyticus strain RE22 chromosome 1, complete sequence	99.8	1185	2	0	3279183	3280367	2289890	2288706	0	2129
elongation factor Tu	[CP031472.1]Vibrio coralliilyticus strain RE22 chromosome 1, complete sequence	99.9	1185	1	0	3327958	3329142	2338786	2337602	0	2133
Chromosome II
heme utilization protein HutZ	[CP031473.1]Vibrio coralliilyticus strain RE22 chromosome 2, complete sequence	99.1	531	5	0	208867	209397	582983	582453	0	936
HuvX protein	[CP009265.2]Vibrio coralliilyticus strain OCN014 chromosome 2, complete sequence	99	504	5	0	209981	209478	335913	336416	0	887
VtpA	[EU675309.1Vibrio tubiashii strain RE22 VtpA (vtpA) gene, complete cds	98	1824	37	0	266570	264747	1	1824	0	3164
hemolysin D	[CP009265.2]Vibrio coralliilyticus strain OCN014 chromosome 2, complete sequence	99.2	1005	8	0	321235	320231	228564	229568	0	1777
hemolysin	[CP009265.2]Vibrio coralliilyticus strain OCN014 chromosome 2, complete sequence	99	2850	28	1	391230	388382	148927	151776	0	5011
UDP-N-acetyl-D-mannosamine dehydrogenase	[CP016557.1]Vibrio coralliilyticus strain 58 chromosome II, complete sequence	98.9	1242	14	0	403862	402621	663544	662303	0	2177
hemolysin secretion protein D	[CP016557.1]Vibrio coralliilyticus strain 58 chromosome II, complete sequence	95.6	1392	62	2	597665	599054	857857	859248	0	2224
phosphomannomutase	[CP016557.1]Vibrio coralliilyticus strain 58 chromosome II, complete sequence	99.6	1368	6	0	727106	728473	994497	995864	0	2441
methyl-accepting chemotaxis protein	[CP009265.2]Vibrio coralliilyticus strain OCN014 chromosome 2, complete sequence	99.2	1536	13	0	863029	864564	1582317	1580782	0	2712
hemolysin	[CP009618.1]Vibrio coralliilyticus strain RE98 chromosome 2, complete sequence	98.7	1773	23	1	983615	985386	169106	170878	0	3091
peptidase M4	[CP016557.1]Vibrio coralliilyticus strain 58 chromosome II, complete sequence	97.4	2340	60	0	1202260	1204599	1436404	1438743	0	3950
hybrid sensor histidine kinase/response regulator	[CP031473.1]Vibrio coralliilyticus strain RE22 chromosome 2, complete sequence	99.4	1941	12	0	1345909	1343969	1722815	1720875	0	3447
catalase/peroxidase HPI	[CP016557.1]Vibrio coralliilyticus strain 58 chromosome II, complete sequence	97.2	2178	60	0	1370925	1368748	1632398	1630221	0	3658
ClpV1 family T6SS ATPase	[CP016557.1]Vibrio coralliilyticus strain 58 chromosome II, complete sequence	98.2	2673	48	1	1667515	1664844	1851381	1848709	0	4601
type VI secretion protein	[CP016557.1]Vibrio coralliilyticus strain 58 chromosome II, complete sequence	99.9	1476	1	0	1678702	1680177	1862570	1864045	0	2658
thermolabile hemolysin	[CP016557.1]Vibrio coralliilyticus strain 58 chromosome II, complete sequence	96.9	1242	38	1	1707423	1708663	1898201	1896960	0	2066
Plasmid SNUTY1
Hemolysin D	[CP031474.1]Vibrio coralliilyticus strain RE22 plasmid p337, complete sequence	99.1	1389	12	1	191360	192747	251767	253155	0	2488
Plasmid SNUTY2
	No hits
*: Query sequence start
*: Query sequence end
***: Database sequence start
****: Database sequence end
