# Supplementary material for: Identification and Genome Analysis of Vibrio coralliilyticus Causing Mortality of Pacific Oyster (Crassostrea gigas) Larvae
Source: Pathogens. 2020 Mar 11;9(3):206. doi: 10.3390/pathogens9030206 (PMC7157721; doi:10.3390/pathogens9030206)
Supplement: Supplementary file 1 [file pathogens-09-00206-s001.zip › Supplementary Table. S4.xlsx]

## Sheet: Suppl. Table S4. Anti-res
Supplementary Table S4. Major antimicrobial resistance related genes found in Vibrio coralliilyticus strain SNUTY-1
Query id	Database id	% Identity	Alignment length	Mismatches	Gap	QSS*	QSE**	DSS***	DSE****	e-value	Bit score	1)- The duplicates can be removed manually through XL function
Chromosome I												2)- Go to Data and select removal of duplicates , after pasting the Blast output on XL sheet.
tet(35)	(Tet)Vibrio parahaemolyticus RIMD 2210633 O3:K6 tet(35):NG_063830:2213-3322:1110	75.8	1607	389	11	2399159	2397559	101	1702	0	1114	3)- The duplicates can be removed from QSS and QSE lines
Penicillin binding protein	(Bla)Escherichia coli P12b Penicillin_Binding_Protein:CP002291:664439-666340:1902	64.1	970	348	19	2813898	2815781	664947	665905	2e-38	158	4)- After duplicates removal the redundancy reduced to more than 95 % , which can be further reduced by filtering the smaller length sequences and sequences with poor e-value.
tet(34)	(Tet)Vibrio sp. No.6 tet(34) gene for oxytetracycline resistance phosphoribosyltransferase:NG_048129:1-665:665	82.4	465	82	0	2892764	2892300	101	565	3e-128	470
Chromosome II
MBL fold metallo-hydrolase	(Bla)Vibrio coralliilyticus strain RE98 chromosome:CP009618:1410342-1409182:1159	99.2	1161	9	2	288801	287643	1410342	1409182	0	2047
CatB3	(Phe)Salmonella typhimurium plasmid incFI CatB3:AJ009818:883-1515:633	70.1	568	170	11	461426	460791	7	570	1e-67	242
Penicillin binding protein 2	(Bla)Vibrio coralliilyticus strain RE98 chromosome:CP009618:1410342-1409182:1159	95.9	1862	77	0	758102	756213	1869263	1867402	0	3012
QnrVV	(Flq)Vibrio vulnificus strain CIP103196 QnrVV (qnrVV):DQ889870:1-657:657	71	572	166	6	1301252	1301905	76	644	3e-74	262
Plasmid SNUTY1												*: Query sequence start
	No hits											*: Query sequence end
												***: Database sequence start
Plasmid SNUTY2												****: Database sequence end
	No hits
Antibiotic class abbreviation	Antibiotic class
Bla	β-lactam
Flq	fluoroquinolones
Phe	phenicols
Tet	tetracyclines
